# Supplementary material for: Cocaine Detection by a Laser-Induced Immunofluorometric Biosensor
Source: Biosensors (Basel). 2021 Sep 3;11(9):313. doi: 10.3390/bios11090313 (PMC8466613; doi:10.3390/bios11090313)
Supplement: Supplementary file 1 [file biosensors-11-00313-s001.zip]

Archive with 17 entries (16 files):
- Biosensors-1329158 SM/
- Biosensors-1329158 SM/Capture_01.fits
- Biosensors-1329158 SM/Capture_02.fits
- Biosensors-1329158 SM/Capture_03.fits
- Biosensors-1329158 SM/Capture_04.fits
- Biosensors-1329158 SM/Capture_05.fits
- Biosensors-1329158 SM/Capture_06.fits
- Biosensors-1329158 SM/Capture_07.fits
- Biosensors-1329158 SM/Capture_08.fits
- Biosensors-1329158 SM/Capture_09.fits
- Biosensors-1329158 SM/Capture_10.fits
- Biosensors-1329158 SM/Capture_11.fits
- Biosensors-1329158 SM/evaluator.py
- Biosensors-1329158 SM/hotpixels_1920_1200.txt
- Biosensors-1329158 SM/results.txt
- Biosensors-1329158 SM/roi_region_x_y.txt
- Biosensors-1329158 SM/Supplementary Materials.pdf
