# Supplementary material for: Cocaine Detection by a Laser-Induced Immunofluorometric Biosensor
Source: Biosensors (Basel). 2021 Sep 3;11(9):313. doi: 10.3390/bios11090313 (PMC8466613; doi:10.3390/bios11090313)
Supplement: Supplementary file 1 [file biosensors-11-00313-s001.zip › Biosensors-1329158 SM/roi_region_x_y.txt]

843	812
893	862
